# Supplementary material for: EGFR and COX-2 Dual Inhibitor: The Design, Synthesis, and Biological Evaluation of Novel Chalcones
Source: Molecules. 2022 Feb 9;27(4):1158. doi: 10.3390/molecules27041158 (PMC8876975; doi:10.3390/molecules27041158)
Supplement: Supplementary file 1 [file molecules-27-01158-s001.zip]

Archive with 1 entries (1 files):
- molecules-1563200-supplementary.pdf
